# Supplementary material for: Observations on spiny dogfish ( Squalus acanthias) captured in late spring in a North Carolina estuary
Source: F1000Res. 2014 Oct 13;3:189. Originally published 2014 Aug 12. [Version 2] doi: 10.12688/f1000research.4890.2 (PMC4240240; doi:10.12688/f1000research.4890.2)
Supplement: Date, time, and location of spiny dogfish captures in gillnet gear, with size, sex, and environmental data taken at each station — TL: total length; FL: fork length. The last spiny dogfish escaped alongside boat. [file f1000research-3-5671-s0000.tgz]

Archive with 1 entries (1 files):
- 70279dfc-5d7e-4dfd-865e-ef271df626b8_spiny_dogfish_captures.csv
