# Supplementary material for: Observations on spiny dogfish ( Squalus acanthias) captured in late spring in a North Carolina estuary
Source: F1000Res. 2014 Oct 13;3:189. Originally published 2014 Aug 12. [Version 2] doi: 10.12688/f1000research.4890.2 (PMC4240240; doi:10.12688/f1000research.4890.2)
Supplement: Date, time, and location of spiny dogfish captures in gillnet gear, with size, sex, and environmental data taken at each station — TL: total length; FL: fork length. The last spiny dogfish escaped alongside boat. [file f1000research-3-5671-s0000.tgz › 70279dfc-5d7e-4dfd-865e-ef271df626b8_spiny_dogfish_captures.csv]

Date	Set Time	TL (mm)	FL (mm)	Sex	Latitude	Longitude	Depth (m)	Temp (�C)	Salinity (ppt)	Dissolved Oxygen (mg/L)
05/06/2014	1325	863	765	F	34.70037	-76.59472	2.74	22.9	32.8	8
05/06/2014	1325	905	805	F	34.70037	-76.59472	2.74	22.9	32.8	8
05/06/2014	1325	849	760	F	34.70037	-76.59472	2.74	22.9	32.8	8
05/06/2014	1325	900	795	F	34.70037	-76.59472	2.74	22.9	32.8	8
5/18/14	1442	Not measured	Not measured	Not measured	34.76744	-76.49278	1.77	24.2	33.4	6.88
